# Supplementary material for: Single Treatment of Mature 3D Single-, Dual- and Poly-Species Biofilms Using a Combination Therapy of Phage or Phage-Hetero-Cocktails and Ciprofloxacin
Source: Antibiotics (Basel). 2026 May 25;15(6):537. doi: 10.3390/antibiotics15060537 (PMC13295384; doi:10.3390/antibiotics15060537)
Supplement: Supplementary file 1 [file antibiotics-15-00537-s001.zip]

Archive with 1 entries (1 files):
- antibiotics-4282580-supplementary.pdf
